# Supplementary material for: Intraoperative Methadone Versus Epidural Analgesia for Perioperative Pain Management in Major Abdominal and Thoracic Surgery: A Retrospective Single-Center Study
Source: J Clin Med. 2026 Feb 24;15(5):1696. doi: 10.3390/jcm15051696 (PMC12986146; doi:10.3390/jcm15051696)
Supplement: Supplementary file 1 [file jcm-15-01696-s001.zip]

Archive with 1 entries (1 files):
- jcm-4139674-supplementary.pdf
